# Supplementary material for: Transforming growth factor-β signalling controls human breast cancer metastasis in a zebrafish xenograft model
Source: Breast Cancer Res. 2013 Nov 7;15(6):R106. doi: 10.1186/bcr3573 (PMC3978640; doi:10.1186/bcr3573)
Supplement: Additional file 1: Figure S1 — z-Transforming growth factor-β (TGF-β) is highly homologous to higher vertebrates. (A) A sequence analysis of the mature peptide from the human and zebrafish is compared. (B) Zebrafish (z)-TGF-βR transfected into 293 T cells was capable of inducing transcription, as indicated by the CAGA luciferase assay. (C) A similar result was also seen with MDA-MB-231 cells; P = 0.05. (D) Human TGF-β 1 was capable of activating the TGF-β signalling pathway in the zebrafish cell lines ZF4 and PAC2. Errors bars represent standard deviation. [file bcr3573-S1.zip]

Archive with 1 entries (1 files):
- 2042887925103107_add1.eps
