# Supplementary material for: Transforming growth factor-β signalling controls human breast cancer metastasis in a zebrafish xenograft model
Source: Breast Cancer Res. 2013 Nov 7;15(6):R106. doi: 10.1186/bcr3573 (PMC3978640; doi:10.1186/bcr3573)
Supplement: Additional file 2: Figure S2 — (A) Graphical representation of the percentage of embryonic zebrafish with invading M4 breast cancer cells. The non-invasive M1 cells were used as a control. Error bars represent standard deviation. (B) Representative images taken at 5 days post injection. Scale bar = 50 μm. [file bcr3573-S2.zip]

Archive with 1 entries (1 files):
- 2042887925103107_add2.eps
