# Supplementary material for: Transforming growth factor-β signalling controls human breast cancer metastasis in a zebrafish xenograft model
Source: Breast Cancer Res. 2013 Nov 7;15(6):R106. doi: 10.1186/bcr3573 (PMC3978640; doi:10.1186/bcr3573)
Supplement: Additional file 3: Figure S3 — SB-431542 acts as a strong TGF-β receptor kinase inhibitor (TKRI). (A) MDA-MB-231 cells, pretreated with 5 μM SB-431542 for 24 h were transplanted into 48-hours post fertilization (hpf) zebrafish embryos. No subsequent treatment of SB-431542 was given. The level of invasion was measured over 5 days. (B) MDA-MB-231 cells were transplanted into the 48-hpf zebrafish embryos, and treated with 5 μM SB-431542 every second day. The level of invasion was measured over 5 days. Error bars represent standard deviation. [file bcr3573-S3.zip]

Archive with 1 entries (1 files):
- 2042887925103107_add3.eps
