# Supplementary material for: Transforming growth factor-β signalling controls human breast cancer metastasis in a zebrafish xenograft model
Source: Breast Cancer Res. 2013 Nov 7;15(6):R106. doi: 10.1186/bcr3573 (PMC3978640; doi:10.1186/bcr3573)
Supplement: Additional file 4: Figure S4 — Small molecular inhibition of matrix metalloproteinase (MMP)2 and MMP9. Graphical representation of M2, M4 and MDA-MB-231 cells treated with the MMP2/9 Inhibitor II over 5 days. Inhibition of MMP expression reduces the amount of invasion of breast cancer cells. Error bars represent standard deviation. [file bcr3573-S4.zip]

Archive with 1 entries (1 files):
- 2042887925103107_add4.eps
