# Supplementary material for: Transforming growth factor-β signalling controls human breast cancer metastasis in a zebrafish xenograft model
Source: Breast Cancer Res. 2013 Nov 7;15(6):R106. doi: 10.1186/bcr3573 (PMC3978640; doi:10.1186/bcr3573)
Supplement: Additional file 5: Figure S5 — Small molecular inhibition of matrix metalloproteinase (MMP) with GM6001. Graphical representation of M4 cells treated with the general MMP inhibitor over 5 days. Inhibition of MMP expression reduces the amount of invasion of breast cancer cells. A representative image is included. Scale bar = 100 μm. Error bars represent standard deviation. [file bcr3573-S5.zip]

Archive with 1 entries (1 files):
- 2042887925103107_add5.eps
